# Supplementary material for: Satellite imaging data analysed to evaluate the effectiveness of land-use zoning for the protection of built heritage at Bagan, Myanmar
Source: Data Brief. 2019 Oct 21;27:104701. doi: 10.1016/j.dib.2019.104701 (PMC6849115; doi:10.1016/j.dib.2019.104701)
Supplement: Multimedia component 1 [file mmc1.zip]

Archive with 11 entries (11 files):
- Bagan L 050197.zip
- Bagan L 180207.zip
- Bagan L 221103.zip
- Bagan L 240192.zip
- Bagan L 280111.zip
- Bagan L 281287.zip
- Bagan S2 231215.zip
- Bagan S2 250218.zip
- Chauk.zip
- Pakokku.zip
- Settlement Area Data.xlsx
