# Supplementary material for: Satellite imaging data analysed to evaluate the effectiveness of land-use zoning for the protection of built heritage at Bagan, Myanmar
Source: Data Brief. 2019 Oct 21;27:104701. doi: 10.1016/j.dib.2019.104701 (PMC6849115; doi:10.1016/j.dib.2019.104701)
Supplement: Multimedia component 1 [file mmc1.zip › Settlement Area Data.xlsx]

## Sheet: Area Data
1987				1992				1997				2003				2007				2011				2015				2018
id	Settlement	Area		id	Settlement	Area	Diff	id	Settlement	Area	Diff	id	Settlement	Area		id	Settlement	Area		id	Settlement	Area		id	Settlement	Area		id	Settlement	Area
5	Asheya Ntaung	0.169125		6	Asheya Ntaung	0.14542	-0.0237048	6	Asheya Ntaung	0.144576	-0.000844575	6	Asheya Ntaung	0.196928	0.0523524	6	Asheya Ntaung	0.210075	0.0131467	6	Asheya Ntaung	0.223033	0.0129584	6	Asheya Ntaung	0.160154	0.147195	13	Asheya Ntaung	0.180172	0.0200184
13	East Pwazaw	0.0953054		13	East Pwazaw	0.099986	0.00468064	14	East Pwazaw	0.120192	0.0202058	14	East Pwazaw	0.104635	-0.0155567	15	East Pwazaw	0.135418	0.0307827	15	East Pwazaw	0.110223	-0.0251945	16	East Pwazaw	0.103847	0.129041	7	East Pwazaw	0.108741	0.00489398
15	Hpyauk Sein Pin	0.164418		16	Hpyauk Sein Pin	0.198173	0.0337549	17	Hpyauk Sein Pin	0.230542	0.0323684	17	Hypauk Sein Pin	0.231809	0.00126695	18	Hpyauk Sein Pin	0.358863	0.127055	17	Hpyauk Sein Pin	0.387456	0.0285926	18	Hpyauk Sein Pin	0.324136	0.295544	10	Hpyauk Sein Pin	0.325639	0.00150297
7	Kan Bauk	0.115717		7	Kan Bauk	0.116643	0.000925624	8	Kan Bauk	0.139918	0.0232754	8	Kan Bauk	0.181936	0.042018	8	Kan Bauk	0.221017	0.0390812	8	Kan Bauk	0.199755	-0.0212623	8	Kan Bauk	0.156304	0.177566	15	Kan Bauk	0.193529	0.0372257
14	Kontangyi	0.089418		14	Kontangyi	0.137851	0.0484327	15	Kontangyi	0.139774	0.0019231	15	Kontangyi	0.104774	-0.0349998	16	Kontangyi	0.183465	0.0786909	16	Kontangyi	0.120658	-0.0628073	17	Kontangyi	0.114773	0.177581	8	Kontangyi	0.133233	0.0184592
16	Kun Sin Kye	0.0834194		17	Kun Sin Kye	0.178078	0.0946584	18	Kun Sin Kye	0.190644	0.0125663	18	Kun Sin Kye	0.130323	-0.0603213	19	Kun Sin Kye	0.217455	0.0871324	18	Kun Sin Kye	0.185837	-0.0316178	19	Kun Sin Kye	0.194745	0.226362	11	Kun Sin Kye	0.18894	-0.00580449
17	Minnanthu	0.0761529		15	Minnanthu	0.113064	0.0369114	16	Minnanthu	0.122997	0.00993267	17	Minnanthu	0.133712	0.0107149	17	Minnanthu	0.154459	0.0207466	17	Minnanthu	0.182513	0.0280549	20	Minnanthu	0.101264	0.073209	9	Minnanthu	0.115577	0.0143127
4	Moenatkon	0.17439		4	Moenatkone	0.206646	0.0322554	5	Moenatkone	0.201	-0.00564591	5	Moenatkone	0.280351	0.0793505	5	Moenatkone	0.292392	0.0120417	5	Moenatkone	0.326415	0.034023	5	Moenatkone	0.181932	0.147909	12	Moenatkone	0.183183	0.0012514
3	Myin Ka Bar	0.511776		3	Myin Ka Bar	0.408714	-0.103062	3	Myin Ka Bar	0.607744	0.199031	3	Myin Ka Bar	0.693786	0.0860413	3	Myin Ka Bar	0.854711	0.160926	3	Myin Ka Bar	0.825841	-0.0288701	3	Myin Ka Bar	0.668902	0.697772	3	Myin Ka Bar	0.604887	-0.0640149
6	Nakyo Aing	0.0887403		5	Nakyo Aing	0.0868195	-0.00192074	7	Nakyo Aing	0.116931	0.030111	7	Nakyo Aing	0.150998	0.0340673	7	Nakyo Aing	0.155536	0.00453817	7	Nakyo Aing	0.150773	-0.00476309	7	Nakyo Aing	0.138871	0.143634	14	Nakyo Aing	0.15532	0.0164494
9	Nyaung Do	0.228904		9	Nyaung Do	0.370293	0.141389	10	Nyaung Do	0.322704	-0.0475896	10	Nyaung Do	0.434537	0.111833	10	Nyaung Do	0.409566	-0.0249708	10	Nyaung Do	0.330945	-0.0786207	10	Nyaung Do	0.361135	0.439756	17	Nyaung Do	0.434444	0.073309
1	Nyaung-U	3.52659		1	Nyaung-U	2.73219	-0.794407	1	Nyaung-U	3.62625	0.894063	1	Nyaung-U	5.48875	1.8625	1	Nyaung-U	5.75541	0.266658	1	Nyaung-U	6.52559	0.770182	1	Nyaung-U	7.66566	6.89548	1	Nyaung-U	7.80035	0.134697
2	Taungbi	0.370254		2	Taungbi	0.21223	-0.158024	2	Taungbi	0.599244	0.387014	2	Taungbi	0.739954	0.14071	2	Taungibi	0.966735	0.226781	2	Taungbi	1.02589	0.0591557	2	Taungbi	1.19096	1.1318	2	Taungbi	0.63524	-0.555716
8	Taywintaingau	0.0629557		8	Taywintaingau	0.0681069	0.0051512	9	Taywintaingau	0.0524445	-0.0156625	9	Taywintaingau	0.062848	0.0104035	9	Taywintaingau	0.0923219	0.0294739	9	Taywintaingau	0.111767	0.0194456	9	Taywintaingau	0.0678621	0.0484165	16	Taywintaingau	0.0839289	0.0160667
11	Thuntekan	0.0620619		11	Thuntekan	0.0710409	0.00897902	12	Thuntekan	0.0937982	0.0227573	13	Thuntekan	0.104233	0.0104348	13	Thuntkan	0.18472	0.080487	13	Thuntekan	0.188971	0.00425133	14	Thuntekan	0.18795	0.183698	5	Thuntekan	0.216095	0.0281456
10	Unnamed 6	0.268292		10	Unnamed 6	0.308804	0.0405118	11	Unnamed 6	0.357205	0.0484011	11	Unnamed 6	0.317531	-0.0396746	11	Unnamed 6	0.357178	0.0396477	11	Unnamed 6	0.345247	-0.0119311	11	Unnamed 6	0.295122	0.307053	18	Unnamed 6	0.329576	0.0344543
12	West Pwazaw	0.0704749		12	West Pwazaw	0.0577337	-0.0127413	13	West Pwazaw	0.0903083	0.0325746	16	West Pwazaw	0.130091	0.0397829	14	West Pwazaw	0.170477	0.040386	14	West Pwazaw	0.188864	0.0183872	15	West Pwazaw	0.186324	0.167937	6	West Pwazaw	0.146183	-0.0401409
		6.158				5.51179	-0.646209	4	New Bagan	1.86109		4	New Bagan	2.04136	0.180273	4	New Bagan	2.10318	0.0618195	4	New Bagan	2.35285	0.249666	4	New Bagan	2.2316	1.98193	4	New Bagan	2.41789	0.186287
							-10.4938			9.01736	3.50557	12	Unnamed 7	0.0788554		12	Unnamed 7	0.0982794	0.0194241	12	Unnamed 7	0.0841202	-0.0141592	12	Unnamed 7	0.0632137	0.077373	19	Unnamed 7	0.100759	0.0375454
											63.6014			11.6074	2.59005			12.9213	1.31385			13.8668	0.945491	13	Unnamed 8	0.0240169		20	Unnamed 8	0.0718304	0.0478135
															28.723				11.319				7.31732			14.4188	0.55201			14.4255	0.00675544
																											3.98081				0.0468517
	Year	Area											Year	% Change from Previous	Pakokku Change %
	1987	6.158											1987
	1992	5.51179											1992	-10.4938	0.653644
	1997	9.01736											1997	63.6014	22.8342
	2003	11.6074											2003	28.723	2.93122
	2007	12.9213											2007	11.319	5.67936
	2011	13.8668											2011	7.31732	38.0287
	2015	14.4188											2015	3.98081	45.5381
	2018	14.4255											2018	0.0468517	4.70471
												Pakokku (Control)
												Year	Area (sq km)	Change	%
												1987	8.6477
												1992	8.70423	0.0565252	0.653644			Pakokku/Chauk Avg
												1997	10.6918	1.98754	22.8342	Year	TOTAL COMB AREA	Area	%
												2003	11.0052	0.3134	2.93122	1987	13.8383	6.91916
												2007	11.6302	0.625024	5.67936	1992	14.2249	7.11247	3.50641
												2011	16.053	4.42281	38.0287	1997	16.4361	8.21805	13.4425
												2015	23.3632	7.31023	45.5381	2003	17.2986	8.64928	6.24475
												2018	24.4624	1.09917	4.70471	2007	18.0679	9.03395	3.98628
																2011	22.8799	11.4399	22.0367
												Chauk (Control)				2015	31.8658	15.9329	35.0422
												Year	Area		%	2018	33.7008	16.8504	6.6796
												1987	5.19063
												1992	5.52071	0.330081	6.35917
												1997	5.74434	0.223629	4.05073
												2003	6.2934	0.54906	9.55828
												2007	6.43772	0.14432	2.2932
												2011	6.82685	0.389137	6.04464
												2015	8.50259	1.67573	24.5462
												2018	9.23844	0.735855	8.65449
												Year	Pakokku Area (sq km)	Chauk Area (sq km)
												1987	8.6477	5.19063
												1992	8.70423	5.52071
												1997	10.6918	5.74434
												2003	11.0052	6.2934
												2007	11.6302	6.43772
												2011	16.053	6.82685
												2015	23.3632	8.50259
												2018	24.4624	9.23844

## Sheet: Monument Data
Settlement	Area	NUMPOINTS
Nyaung-U	7.80035	236
Taungbi	0.63524	75
Myin Ka Bar	0.604887	40
New Bagan	2.41789	145
Thuntekan	0.216095	1
West Pwazaw	0.146183	4
East Pwazaw	0.108741	0
Kontangyi	0.133233	0
Minnanthu	0.115577	11
Hpyauk Sein Pin	0.325639	0
Kun Sin Kye	0.18894	1
Moenatkone	0.183183	1
Asheya Ntaung	0.180172	7
Nakyo Aing	0.15532	0
Kan Bauk	0.193529	0
Taywintaingau	0.0839289	0
Nyaung Do	0.434444	0
Unnamed 6	0.329576	0
Unnamed 7	0.100759	0
Unnamed 8	0.0718304	0
		521
